# Supplementary material for: Saiga antelope horn suppresses febrile seizures in rats by regulating neurotransmitters and the arachidonic acid pathway
Source: Chin Med. 2024 Jun 3;19:78. doi: 10.1186/s13020-024-00949-3 (PMC11149251; doi:10.1186/s13020-024-00949-3)
Supplement: Supplementary file 2 — Additional file2 The collected targets of Saiga antelope horn, febrile seizures and biomarkers. [file 13020_2024_949_MOESM2_ESM.xlsx]

## Sheet: collected targets 
Saiga antelope horn	febrile seizure	biomarkers
FURIN	SCN9A	HPRT1
PCSK6	SCN1A	SRC
HGFAC	GABRG2	FBP1
NRP1	SCN1A-AS1	EIF4E
ITGB5	SCN1B	TYMS
HLA-A	LOC102724058	CD38
DLG4	SCN2A	CDC42
FOS JUN	ADGRV1	RAC1
CASP8	STX1B	IMPDH2
ITGA2B	KCNQ2	RNASE2
CASP3	GABRD	RNASE1
CASP6	CPA6	DNPH1
CASP7	SCN8A	RARS
CASP1	HCN1	QARS
HLA-DRB3	PRRT2	P2RY4
ACE	MEFV	P2RY2
MME	2023-02-01	ADORA1
CTSB	KCNQ3	DTYMK
FNTA	GEFSP7	FHIT
ITGAV	2023-02-05	MAPKAPK2
ITGB1	2023-02-06	HSPA1A
NTSR2	HCN2	TERT
NTSR1	PCDH19	P2RY1
CFB	2023-02-10	UMPS
F2RL1	2023-02-07	AKT1
WDR5	2023-02-09	P2RY6
F10	2023-02-02	PARG
ADAM8	GRIN1	POLA1
KDM1A	SLC32A1	OGT
BACE1	GABRA1	ADA
CTSD	CHAT	ADORA2A
HSP90AA1	GABRB3	P2RY11
SIRT1	UNC13A	HSPA8
F2	MFSD2A	HSPA5
SIRT2	DEPDC5	RNASEL
ITGA2	EFHC1	FDPS
XIAP	ATP1A2	ADORA3
GHSR	TBC1D24	HLCS
ITGA4	KCNA1	P2RY12
NPPA	CDKL5	ENPP1
CCKAR	IL1B	TYMP
P2RY12	CACNA1H	CA12
F3 F7	KCNT1	CA14
PLG	NPRL3	CA9
ST14	SLC2A1	CDA
LNPEP	CHRNA4	B4GALT1
ERAP2	ARFGEF1-DT	ADCY10
ERAP1	ATP1A3	DPP4
ADRB3	CACNA1A	ADK
DPP4	GRIN2A	ST6GAL1
PPARG	SCN3A	P2RY14
PPARA	PDE2A	ASNS
DHFR	STXBP1	CHAT
FPGS	KCNA2	ATIC
GART	CLCN2	PGD
IKBKB	IL6	POLG
PRSS1	HTR1A	CA2
CCNA2	CHRNA2	CA1
ANPEP	CHRNB2	MMP2
CCND1	CACNB4	AHCY
SORT1	MVP	POLB
OPRD1	TNF	IMPDH1
QRFPR	IMPA2	AMD1
OPRM1	IL10	P2RX1
ACKR3	CPT2	TRPM2
F7	CRP	EHMT1
TACR1	MECP2	EHMT2
PRLR	TBC1D22A	FDFT1
AKT1	SLC12A5	GAPDH
NOS2	CXCL8	MCL1
UBE2I	LGI1	ADH1A
ENPEP	SLC6A1	PYGM
LAP3	JRK	DUT
PGC	GABRA5	SETD7
XPNPEP1	IL1RN	EP300
PEPD	PCDH10	LDHB
XPNPEP2	GABRB2	SRM
REN	IFNG	ADORA2B
CTSE	SCN7A	BCHE
PGA5	CILK1	MARS
CTSL	SEZ6	GGPS1
ADAM9	MVK	SLC29A1
MAPK8	SCN11A	SETD2
FPR2	CSF3	CARM1
SPSB2	DPYD	PRMT1
TNFRSF10A	SCN5A	MMP9
GNPAT	KCNB1	DOT1L
SLC5A1	CSNK1G2	SLC28A2
GZMB	POLG	MTAP
PRKCE	RANBP2	POLD1
PDF	FGF17	TK1
HLA-DRB1	CPLX1	PDCD4
SIRT3	TAAR2	ADSS
CDK2	ADORA2A	FUT6
ELANE	GABRB1	EGFR
DPP9	IL1A	TK2
CAPN1	GRIN2B	ROCK2
GABBR1	GABRA6	PRKACA
BIRC2	TSPO	HSD17B1
NMUR2	ACE	KMT2A
RNPEP	SLC13A3	PNP
HSD11B1	PNPO	OGA
FAP	WDR26	FUCA1
HCAR2	NPRL2	GBA
CA1	DYRK1A	GAA
MMP3	SLC25A22	HEXA
MMP9	GABBR1	HEXB
MMP1	SCN4A	KDM4E
MMP2	SLC9A6	DAO
MMP8	FGFR3	CCND1
ADAM17	MTMR7	CDK4
ITGAV	CSTB	CA7
TMPRSS11D	ATP6V1B2	CA13
ITGB1	SYNGAP1	IDO1
C3AR1	PVALB	MAPK1
EPHX2	PTPRB	F2
NPR1	ARX	TYR
NPR3	NAV1	HK2
TMPRSS15	UBE3A	HK1
ITGAV	TSPYL4	PTGES
KCNH2	ITPKC	PIN1
NPY4R	GABRE	GGH
CXCR4	PIGQ	PTPN1
OPRL1	TSC2	KDM4C
CPA1	NUP214	ELANE
CPN1	CHD2	FOLH1
OPRK1	RSRC1	CASP3
PDYN	TNFRSF1A	CASP6
MAPK1	ZNF142	CASP7
LCK	GABRG3	CASP8
NPFFR1	DOCK7	CASP2
NPFFR2	ALB	AKR1B1
MEN1	BFIS1	PYGL
MC4R	BFIS4	PYGB
MC3R	GAMT	CA6
CCNA2	NAXD	CA4
CPB2	ME2	CA5A
FPR1	SNX27	HDAC1
STAT3	IL1R1	PTPN2
HMGCR	SCN2B	GRK1
CBX7	SCN4B	LGALS3
SRC	GNAO1	AKR1C3
F11	KCNMB3	LGALS9
MRGPRX1	ACE2	CDK9
PTGS2	SCN3B	CCNT1
BDKRB1	WWOX	CSNK2A1
MMP12	GPHN	CDC25A
CHIA	EPM2A	CDC25B
SLC6A3	BDNF-AS	AKR1C2
RRM1	ANK3	MMP3
PIN1	TTC21B	MMP1
NMUR1	MIR627	ADAM17
YARS	APOE	GSTP1
CBX4	IL4	GSTM2
KLK1	NEXMIF	MGAM
C5AR1	KCTD7	PTGER1
GRIA1	NLRP3	PTGER4
MLNR	SRPX2	PTGFR
F12	MPO	PTGER3
F3	SLC9A9	PTGDR
MMP10	SCN10A	PPARG
HDAC8	GDNF	PPARA
IDE	ALDH7A1	PPARD
CTRC	PNKD	PTGER2
PCSK5	EIF2B2	PTGIR
PCSK1	PGLYRP2	SLC22A6
HDAC2	NREP	LTB4R
HDAC11	ZNF358	TBXA2R
HDAC10	TNFRSF11A	SLC6A4
CHRND	KCNQ4	TNF
FYN	SLC25A13	PRKCA
HDAC3	GAD1	NR3C1
HDAC6	PLPBP	FNTA
PPIA	GPT	FNTB
TACR2	AFP	THRA
PSMB2	SDHB	THRB
PSMB1	MT-CYB	GSK3A
PSMB5	SERPINA3	AURKA
GBA	SLC19A3	PTGDR2
GLO1	SLC4A3	PDE5A
PRKCD	PTGS2	MMP8
FUCA1	SNAP25	RORA
HDAC1	ABCB1	INSR
HDAC4	OPRM1	CCNE2
PSMB9	RTL8C	CCNE1
ECE1	SNORA73B	CDK2
ENGASE	HBB	CCNB2
TRHR	NAGS	CCNB3
BACE2	CNR1	CDK1
SELP	PIGV	CCNB1
EDNRA	DNMT3A	CCNA2
AGTR2	KLF4	CCNA1
GRK2	CNTF	NTRK1
PLK1	GABRA3	CDK2
CPB1	MALAT1	CDK1
OXTR	POLGARF	CDK5
AVPR1A	PGM3	NTRK2
LTA4H	CNTNAP2	ITGAV
CA2	ITGAM	ITGB3
AVPR2	CALCA	EDNRA
AGTR1	VASP	MAPK14
PIM1	ACHE	MAPK10
PIM2	ALDH5A1	ESR2
NOS1	TLR7	HMGCR
NOS3	ANK2	ITGAL
MAPKAPK2	KCNMA1	PDE6D
DNMT3B	HMGB1	CYP19A1
DNMT1	BRAT1	SERPINA6
DOT1L	WDR45	SHBG
HPRT1	GRM7	G6PD
GSTP1	JUN	AKR1B10
DPP7	DCX	AGTR1
PLAU	SLC25A12	CTSA
DPP8	SUCO	TOP1
CELA1	MYH9	ADRA2C
GRM2	FDXR	DGAT1
SLC1A1	TFF2	CASP1
GRM3	P3H3	EDNRB
CPT1A	THUMPD1	RHOA
CPT2	PYY	AMPD2
HAGH	MT-TK	PDE2A
GCLC	CD4	GRM2
MGAM	CACNA1G	ITGA2B
ITGB7	MT-CO3	ITGA2
BHMT	ALG6	CASR
CALCRL	GRIA2	IKBKB
DRD2	CHEK2	DHFR
BIRC3	TBL1X	PIK3CA
CASR	LGI4	SLC6A1
ADRB2	TLR4	SOAT1
EDNRB	TSEN54	MDM2
GSK3B	NPTXR	ITGAV
HSP90AB1	CACNA2D2	ITGB6
HRH1	MMP9	TKT
CCR3	LPIN1	ITGB5
APP	HBA1	AMPD1
CXCR3	MATN1	SLC5A2
GPR142	DPT	JAK3
MAPK14	SLC5A11	CCR1
MAPK10	PNKP	PTGIS
KLKB1	PRICKLE1	CHEK1
PTGFR	AKAP7	WEE1
PREP	ABO	ITGB1
TYMS	EIF2B4	PIM2
ADRA1B	ASAH1	FLT1
MAP2K7	IL2	KDR
PRMT1	IFNA1	DPP7
MMP7	KCNQ5	PTPN7
MMP13	CASR	PTPN22
MMP14	HBA2	PTPRC
GSTK1	APP	CYP2C9
CAPN1	TRAPPC9	FABP4
PLA2G2A	FOS	FABP3
PLA2G5	WAC	FABP5
P2RX7	ACADM	FAAH
SETD2	GALC	FABP1
CARM1	PIGT	SCD
SETD7	CLCN6	FFAR1
SSTR2	PRKG1	PTGS1
PPP5C	DDX54	PTPN6
PPP1CA	DEFA5	CES2
ADRB1	EIF2B5	PREP
CA4	KCNQ1	RORC
TACR3	NPY	HSD11B1
CA12	BDNF	ALOX5
CA14	CYP2C19	PDE4D
CA9	CTLA4	NR1H3
IDO1	CD46	CNR1
FOLH1	ALG13	PTPRF
CASP2	KCNJ6	PTGS2
GSTA2	LOC126863256	PTPN11
ITGA3	TRIM8	PLA2G1B
TMPRSS6	FAR1	CD81
HPN	AP2M1	PRKCH
CTSH	PGAP2	CYP51A1
TPP2	CASK	ACP1
CTSK	DPYS	HSD11B2
TPSAB1	NPPB	TRPV1
LGALS3	SV2A	AR
CCKBR	SMAD5-AS1	NPC1L1
SLC15A1	SEPSECS	SIGMAR1
GALR1	TSEN2	CYP17A1
IL1B	TSEN15	SRD5A2
MLX	TSEN34	SLC6A3
SLC22A6	CDKN1A	MAPK3
GRIK1	MAF	PGR
GRIK5	POMC	FFAR4
GRIK2	HTR3A	NR1I3
PSENEN	ATP6V1A	ESR1
PRMT5	ASL	NOS2
NNMT	PPIG	TOP2A
PRMT3	AUH	NR3C2
PGGT1B	LOC125467768	CHRM2
TUBB1	CTSB	ACHE
SPHK1	PAFAH1B1	SLC6A2
SUV39H1	COG4	CYP2C19
INMT	VWF	NR1H4
EZH2	ZNF135	FABP2
EZH1	SPTAN1	CYP26B1
SETDB1	KMT5B	CYP26A1
EHMT1	IL17A	HNF4A
EHMT2	OTUD5	SLC16A1
BRCA1	SIGLEC5	BACE1
CHRM4	U2AF1	ALOX12
CHRM2	ABAT	PSEN2
CHRM3	MIR223	PSENEN
SELL	DPYD-AS1	NCSTN
GHRL	CSF2	APH1A
PSEN2	TP53	PSEN1
NR1H4	TAGAP	APH1B
HSD11B2	VEGFA	STS
NAAA	CACNA1I	ENPP2
NCOR2	ALPL	CMA1
TBXAS1	NTRK1	CTSG
PRKCA	NHLRC1	ITGAL
HSD17B3	IL1RAPL2	ICAM1
PYGL	SLC1A2	ITGB2
ADORA1	SLC35A2	SQLE
KMT2A	AASS	PDGFRB
SMYD2	GRM5	FGFR1
GSTM1	GABRA2	RXRA
GSTA1	GLUL	RARG
DDOST	CERNA3	RARB
SLC6A2	SLC25A19	RARA
KDM5C	AP4S1	RXRB
KDM5B	PDCD1	RXRG
KDM2B	NF1	SLC22A12
SLC6A9	HMGCL	ALOX15
EGFR	OR5K1	TBXAS1
AURKA	SOD1	PTGES2
CSNK2A1	DNM1	GLRA1
ADRA2C	ANKRD11	NR0B2
PARP1	BTD	PLA2G4A
MKNK2	SLC6A11	DAGLA
IMPDH1	HNRNPU	TRPA1
IMPDH2	MBD5	OXER1
SF3B3	ALDH4A1	PDE4A
DRD1	GRN	CNR2
KDM4A	PIGN	DAGLB
KDM4C	TIMP1	GCG
GLUL	TRIT1	TRPM8
PPM1B	SIK1	GYS1
MAGI3	NEUROD2	ALOX5AP
NEU3	PIGP	MMP13
GRIK3	NAGA	RBP4
MC1R	GNB1	LDHA
CMA1	RELN	ACE
KISS1R	SIX3	KDM2A
IL2RA	SIX4	KDM5C
PLAT	CHAD	PLA2G10
ESR1	GPBP1	DHODH
FOLR1	LTA	PDE4B
SYK	TMEM151A	BMP1
ACE2	SCARB2	CCKBR
AMPA1	SPTBN1	SOAT2
GALR2	CNKSR2	F2R
KLK3	TBCD	SI
SOAT1	DMXL2	GABBR2
PSMB10	SLC35C1	GABBR1
PSMB8	GRIN2D	GANC
PAM	CSRNP3	GLA
ODC1	B2M	GBA2
ARG1	SETBP1	AGL
AMPA4	CACNA1E	GLB1
AMPA2	ERLIN2	HSP90AA1
JAK1	PIGO	VEGFA
JAK2	PIGL	FGF1
CTSS	PIGG	FGF2
FDFT1	GPT2	HPSE
PROC	RPL10	UGCG
KDM5A	ALG2	GRIA1
CDK2	PTEN	GRIK5
ABL1	GCH1	GRIA4
UGCG	IL18	GRIA2
GRB2	FBXO28	GANAB
PTGER1	CEP85L	GFPT1
PTGER2	CASP1	SLC1A1
PTGER3	ENG	SLC1A2
TOP2A	GALNT3	CHRM4
SLC6A1	TTC21B-AS1	CHRM5
PTGDR2	TRPV1	CHRM1
SLC6A4	TXNRD2	CHRM3
CTSA	GSTP1	SLC1A3
PIM3	ENO2	CACNA2D1
PRKCB	CAMK2A	LGALS4
STK3	SATB2	LGALS8
CAMK2D	AGO1	CA5B
PIK3CA	RFX7	GRIK1
KDR	CD34	GRIK2
MET	IFNB1	SSTR5
ALK	SLC4A10	SSTR2
ROCK2	LDOC1	SSTR4
ITK	GOLGA8J	SSTR1
MMEL1	MEF2C-AS1	SSTR3
S1PR2	PTPRD-DT	MAN1B1
S1PR4	CD68	GRM6
S1PR3	GRIA1	HTR2B
S1PR1	RNU12	ADRA2A
GALK1	HLA-DRB1	ADRA2B
ENPP2	KCNE1	DRD1
AMPD3	MT-TL1	DRD2
AMPD2	ELANE	MLNR
TBXA2R	CACNG3	ADRA1D
KARS	SST	HTR2A
F2R	CALB1	HTR2C
PTPN1	ARHGEF9	DRD3
NCOR1	F2	KCNH2
CHRM5	OTC	CYP2D6
AVPR1B	GRM1	HTR6
MC5R	C3	ADRA1A
SSTR4	CACNG2	HTR1B
PTPRC	ADPRS	ABCB11
TNF	GLS	PTAFR
EGLN2	PDYN	STAT3
EGLN1	FGF13	ABAT
EGLN3	THBD	APEX1
ST3GAL1	FMR1	GRM8
EPHB2	TGFB1	ODC1
EPHA8	SUOX	EGLN1
EPHB6	PSEN1	DNM1
EPHA2	TRPV2	MAG
SSTR5	GJA1	OPRK1
SSTR3	CCL4	NOD2
EPHB4	PRODH	GRM3
NMBR	NFIX	IL6
GCGR	VPS11	GLUL
EPHA5	POGZ	GPBAR1
EPHA4	HS6ST2	ABCC1
EPHA6	SETD5	ABCB1
EPHA7	PEPD	S1PR1
EPHB3	COG7	ABHD6
EPHA3	MMP3	RORB
EPHB1	SYNJ1	GPR34
EPHA1	NOS2	P2RY10
METAP2	HNRNPR	GPR174
MMP17	PIK3C2A	SELP
MMP15	MT-CO1	LPAR6
MMP26	INS	LPAR3
ADAM10	HLCS	LPAR2
PRKCG	HP	LPAR1
PRKCH	CHRNA7	LPAR5
RASGRP1	FBP1	LPAR4
CTSC	EEF1A2	GPR55
SSTR1	CDKN1B	PLCG2
GRM6	NSD1	PLA2G2C
PTPN2	SPP1	PIK3CA
GRM8	PTH1R	PIK3R1
CETP	LMNB1	PLA2G2A
AKR1B1	DTYMK	CPT1A
PDGFRB	HERC2	EPHX2
CCR8	DPP9	IGF2R
VDR	SLC44A1	PRKCD
SIGMAR1	AMFR	PRKCQ
ACER2	MBOAT7	PGGT1B
ASAH1	EMC10	FNTA
HTR3A	WDR11	PRKCE
ADORA3	ABHD16A	METAP2
GRM4	ASXL2
GRM5	FAAH
GRM1	S100B
GRM7	HSPA4
SLC1A2	TMX2-CTNND1
GNRHR	FOXG1
MDM2	GRM4
PARP10	BCL2
RPS6KB1	CACNA1B
PDE8B	TUBA1A
PARP2	VIM
ADCY5	UGT1A1
CHEK1	SARS1
PTK2B	H2AC18
PARP15	AP4B1-AS1
BCAT2	ADSL
ITGA2	MEN1
ESR2	LOC100506124
CA13	LOC120977013
PARP14	LOC126806396
HSPA1A	PCDH7
SLC22A12	ATRX
DHODH	FKTN
TYK2	GRIK1
APEX1	SYT1
MAPK9	AVP
ILK	NOS3
ITGAL	LEP
PTGS1	CHKA
NEK2	ADIPOQ
CXCR2	MTOR
PDE4D	LINC02605
FFAR1	DNMT1
FCER2	EDN1
CPM	SELE
NOTUM	CASP3
ATIC	ADAM22
CCR2	ASPHD1
ADAM12	SPAST
ADK	FCGR3B
PPP2CA	SLC12A2
ADORA2A	GABRA4
PDE5A	PLAT
SLC5A2	NIPA1
SHC1	GABBR2
DNPEP	HMOX1
KDM6B	MIR185
PLA2G4A	MIR210
NOD2	MIR195
CHRM1	TLR2
UNG	CCR6
SLC1A3	SLC17A7
UBA1	FGA
FLT4	FGG
IGF1R	FGB
TEK	RYR1
CBX8	LACTB
SEM1	CYP2C9
SLC10A2	CCK
MAP3K14	BRD2
DGAT1	ECA1
JAK3	CCR5
UTS2R	FASLG
MAOA	SZT2
GPR34	MTHFR
KIF11	CCL2
PAK1	SAMD12
CYP26A1	CLN3
PDE7A	GRIA4
MAP3K9	CASTOR3P
METAP1	PIGM
ZAP70	PRKD1
FKBP1A	DOC2A
HTR2A	TLCD3B
NPC1L1	C16orf54
S1PR5	PCDH12
LTB4R	ABCC2
CTSG	SERPINE1
CTRB1	CYP2D6
CAPN2	CAT
CSNK2A2	SLC12A3
LDHA	SELL
CASP9	KCNJ10
GRK6	RNASEH2B
GGPS1	PRL
DPEP1	MMP8
TKT	H19
ADAMTS4	MIR146A
CCR5	MIR200C
ADAMTS5	MIR142
CDK9	MIR150
CDK6	MIR23A
CDK4	MIR433
TPH1	MIR99A
PRKCI	MIR15B
TOP1	MIR324
ITGAV ITGB1	MIR615
NR1I2	MIRLET7E
GRPR	MIR130B
MMP16	MIR134
AMPA3	MIR197
PRSS3	MIR30A
TYR	MIR345
BMP1	MIR92B
PTGER4	MIR296
PTGDR	MIR30D
PTGIR	MIR486-1
STAT6	MIR654
ERN1	MIR500A
PTPN6	MIR769
CASP4	PCDH15
CA7	MT-ATP6
CA6	SMC1A
IRAK4	STAT3
CA5B	BRAF
CA5A	PMPCB
PTGES	SLC22A5
CDK5R1	MYD88
CDC7	MT-ND5
MPI	AGTR1
NAALAD2	ANGPT2
SLC19A1	CYP3A4
PLA2G1B	IFNAR1
GPR35	CD8A
MAP3K8	HSPA8
HRH3	UGT1A6
QARS	LINC01672
TNK2	TRA-TGC7-1
CFD	PLCB1
MBTPS1	HLA-DQB1
FLT3	IVNS1ABP
RET	MT-ND6
AKT2	KCNH2
AKT3	SOD2
ROS1	NTF3
NMT1	SCNM1
AXL	HCN4
TYRO3	PEX5L
MERTK	CSF1
CCNT1	TPP1
MTOR	MIR148A
CDK1	SYT2
BRAF	PDHA1
ACVRL1	MIR494
PRKD1	SLC6A8
ESRRG	TSPAN7
PRKD2	PCDHGC4
NR3C1	NR3C1
CACNA2D1	LGI2
SLC7A5	MOCS2
GABBR2	ZEB2
KDM4E	CD40
TH	KCNC2
ADRA2A	CCND1
ADRA2B	EMSLR
ADRA1A	NR1I2
GABRR1	GHRL
CPA3	MBP
TAAR1	CDH17
PIK3CD	CYFIP1
PRKDC	PIGY
PIK3CB	TLR3
PIK3CG	RIGI
ERBB2	SQSTM1
PADI1	CD209
PADI2	CREB1
PADI3	ERVW-1
PADI4	NES
P2RY1	ROGDI
TGM2	ACP1
MANBA	FAS
SLC6A11	HTR1D
SLC6A13	SERPINA6
HK2	GPR55
HK1	GPR18
HRH2	APOA1
HTR1A	COX5A
MAG	CD40LG
FGFR1	ACADVL
BTK	RORB
ACLY	MIR145
CFTR	BCHE
MTHFD2	PCDH9
TMIGD3	PCDH8
MTR	TSPAN6
KEAP1	PCDH11X
TDP2	PCDH17
ALOX5	PCDH18
CASP5	PCDHGA1
CASP10	PCDHGC5
FABP4	TNMD
OGA	TCF15
NEU2	OPHN1
NEU4	NTNG2
ACACA	MT-TS1
ACACB	IRF3
SRD5A1	FGF12
SRD5A2	MEF2C
CTNNB1	CLU
PTK2	COG2
PTPRA	NTNG1
LIPC	ICAM1
LIPG	MCPH1
PDE4A	MAPK1
PDE4B	PACS2
KDM4B	GSR
SELE	HGF
CCR1	ANXA5
GRIA1	IL13
CD22	ANGPT1
PPP1CC	MIR21
GFPT1	UBA5
PDGFRA	MDH2
GRIA4	NOS1
GRIA3	CSNK1G1
CNR1	PIGS
CNR2	SEMA6B
SCN9A	GBA1
ADRA1D	CLN5
KMT5A	CDC25C
HTR2B	STX1A
HTR2C	SENP8
HTR7	DNM1L
KYNU	CARS2
KDM3A	MIR371A
KDM2A	AARS1
GRIA2	KCNT2
DRD3	IL3
SLC47A1	CRYAA
SLC47A2	ELP4
MPG	EDN3
PNP	NRXN1
ITGA2B	PRPS1
SERPINE1	CACNA1S
SCARB1	KCNK9
C1S	CAV3
GTF2A1	PICK1
SLC18A3	SLC6A13
TRPV1	NIPA2
KMO	TUBGCP5
	GPAA1
	PIGW
	CAMK2G
	TYMP
	DHX16
	CP
	PRKN
	GFAP
	ASPA
	PAX6
	EPRS1
	FLT1
	LRP1
	NADK2
	CBS
	F3
	STAT1
	TLR9
	NF2
	HLA-DPB1
	ICOSLG
	ASS1
	ARV1
	ADA
	RNU4ATAC
	EJM9
	CST3
	SPG11
	ATP2B1
	KIF22
	SLC5A10
	SYT14
	CEMIP2
	DENND5A
	FRRS1L
	MLC1
	ARSA
	STAT2
	SERPINC1
	MTMR10
	PIRC4
	ST3GAL3
	TYR
	EXT1
	TRPS1
	TYMS
	TMEM70
	RARS2
	PSAP
	FA2H
	TECPR2
	ZFYVE26
	HERC1
	TOP1
	IFIH1
	IQSEC2
	FURIN
	HLA-G
	PROC
	VPS53
	GRM8
	FOXP2
	KCNMB4
	SV2C
	SEMA3A
	EZH2
	CYP2C8
	BLOC1S1
	SRC
	PIGA
	CLCN4
	GLDC
	QDPR
	DAG1
	OTUD7A
	ALDH18A1
	KCNV2
	THY1
	KCNAB3
	MT-ND1
	MIRLET7B
	SDHA
	TRD-GTC9-1
	MT-TW
	EJM4
	EHMT1
	PYCR2
	PGAP1
	FGF2
	PTH
	SELP
	GCDH
	CD36
	GZMB
	NAGLU
	SLC12A6
	IL7
	IER3IP1
	CA5A
	ATG9A
	AASDH
	SNORD118
	AKT1
	EPO
	GUF1
	LOC126862864
	LOC126862865
	HIF1A
	CYCS
	FN1
	ARG1
	ATP13A2
	CS
	TAP2
	CLEC4M
	ATG5
	SGCE
	GATM
	ESR2
	TMEM165
	COG6
	EFHC2
	HSP90AA1
	MIR155
	RAB5A
	ASXL3
	EGFR
	BCL2L1
	LONP1
	CXCL10
	TRN-GTT2-1
	ALG12
	COL11A1
	PLA2G6
	VTN
	APOH
	SERAC1
	ALG9
	NAA10
	PGAP3
	PUS3
	METTL23
	HADHA
	UMPS
	MT-TS2
	CCL5
	MDM2
	CPS1
	ALPP
	ARFGEF1
	KDM6A
	PARS2
	MT-CO2
	MT-TF
	HSPB1
	LMNA
	MOG
	MIR132
	SMPD1
	GABRR1
	GABRR2
	GABRG1
	GABRP
	GABRR3
	RBFOX3
	GCK
	ITGAX
	ABCC1
	TRPM3
	CCL3
	ETFDH
	VRK2
	SLC25A2
	OR10S1
	PMM2
	BSN
	MOCS1
	PPARG
	NOTCH1
	PLG
	PGF
	DARS2
	PTGS1
	CDH1
	PRF1
	MAP1B
	MYC
	CDK2
	NQO1
	PPARA
	GCG
	IAPP
	PDHB
	CLDN16
	GRIN3A
	ATP1A1
	ALDH3A2
	ATP1A4
	POP4
	HNRNPAB
	PIPOX
	UGT1A8
	FAM218A
	DPYD-AS2
	DPYD-IT1
	RORB-AS1
	LOC101927358
	MIR6130
	ETFA
	STAT5B
	NSF
	UGDH
	CNPY3
	AP3B2
	NECAP1
	CYP2A6
	IDO1
	POMT1
	SLC25A15
	STRADA
	IBA57
	PSEN2
	COL1A2
	IL4R
	CHGA
	CDKN3
	ERBB2
	MB
	HMGCR
	VCAM1
	SLC7A7
	SLC25A20
	PTPRC
	F2R
	GJC2
	KCNIP1
	AP4E1
	AQP4
	CLPB
	CASP8
	CXCL9
	SLC25A10
	TIMM50
	MT-TV
	PGR
	HCFC1
	SOX2
	ZNF668
	ACY1
	HTRA1
	KRAS
	PECAM1
	SYN1
	MMP2
	FCGR3A
	THBS1
	CCR2
	IL5
	SLC46A1
	COQ2
	PTPN11
	SLC5A6
	PAH
	PPP2R5D
	DIAPH3
	SLC25A11
	GJD2
	PIGB
	FGD1
	COG5
	COG8
	FAN1
	PACRG
	COG1
	MAEA
	TEKT3
	TOP3B
	COG3
	TEKT1
	CCDC90B
	TEKT2
	TEKT4
	TEKT5
	TRAM2
	UNC80
	GARNL3
	PAQR8
	MEAK7
	FAM216A
	TLDC2
	EJM3
	BRCA1
	DEAF1
	CYP1A2
	GC
	HBG2
	GATA3
	HADH
	TFRC
	RHOA
	CD38
	LGALS3
	TBX21
	CD69
	DCAF8
	MIR125A
	BCS1L
	CDC42
	IDE
	NCSTN
	RAB7A
	BACE1
	NEUROD1
	KDM4C
	PITX3
	MYO18A
	LIPI
	CHRFAM7A
	RAB7B
	MIR10B
	PIRC2
	JAK1
	PDGFRA
	NFKBIA
	TTR
	FOXP3
	AGER
	P2RX7
	TRAF6
	EIF2S1
	CXCL1
	MIR126
	ATP7A
	FUCA1
	POMGNT1
	RNASEH2C
	HECW2
	CAD
	MDH1
	SLC13A5
	CYFIP2
	LBR
	NDUFA1
	LAMC3
	MT-TQ
	MT-TC
	HIBCH
	STX16
	ADAMTS13
	CFTR
	FARS2
	GABRQ
	SCO2
	LOC107133510
	TGFBR1
	FTL
	PANK2
	COASY
	LAMP2
	PIK3R4
	HGD
	RB1CC1
	ATG16L1
	WIPI2
	ATG12
	DPM3
	PANK1
	WIPI1
	ATG2A
	DCAF17
	EPG5
	WDR45B
	SNX14
	VMA21
	C19orf12
	AP4M1
	PC
	MCCC2
	SHOX
	ACADS
	SRGAP2
	PLA2G2A
	LOC106099062
	NFU1
	AXL
	CXCR4
	FOXO1
	ALK
	MERTK
	NFE2L2
	TGFB2
	PCSK9
	CD44
	CYBB
	SIRT1
	TBP
	CD27
	CD28
	CFH
	FOXO3
	HNRNPA1
	CCR7
	CD274
	CD86
	CHI3L1
	CXCL12
	HLA-A
	LARS2
	YARS2
	CD80
	CX3CL1
	CXCR3
	GMPPB
	LAMP1
	CX3CR1
	IL15
	TFEB
	B3GNT2
	TRMU
	MIR30E
	MIRLET7C
	MIR221
	MIR302D
	MIR483
	MIR423
	MIR410
	NEU1
	PARP1
	SAG
	TMSB15A
	DGCR5
	MIR1207
	AP4B1
	KCNH1
	SOD2-OT1
	PLA2G7
	TPK1
	LOC126862866
	GAA
	MGMT
	CUL3
	MMP1
	RAB27A
	MIAT
	TPO
	CDKN2A
	ABCA4
	MIR33B
	AGT
	AVPR2
	MCCC1
	MET
	ATM
	RELA
	TBK1
	DDIT3
	DMD
	TJP1
	ELN
	ELAVL1
	ITIH4
	MIR93
	GLRX5
	OAS3
	LNPEP
	LIAS
	LIPT1
	ADPRH
	MLYCD
	KHSRP
	FGFR2
	UNC13D
	BCKDHB
	PELI1
	CDK4
	PDGFRB
	EP300
	CDK6
	ABCA1
	BECN1
	GJB1
	SIRT6
	SIRT4
	MIR100
	MIR182
	MIR216A
	MIR222
	MIR183
	MIR28
	MIR373
	MIR144
	MIR576
	LOC126859565
	NFKB1
	PWAR4
	CACNA1C
	CNGB1
	CFTR-AS1
	PGK1
	IGFBP3
	IGFBP7
	EMX2
	IGFBP2
	IGFBP6
	GEFSP8
	GEFSP4
	GEFSP6
	LOC126862264
	VARS1
	EXT2
	PIGK
	PAK1
	CYB561D2
	LOC127898564
	CLCNKB
	SNIP1
	LOC101928965
	NFASC
	VPS50
	SLC31A1
	NEAT1
	DHPS
	PTPRZ1
	PRICKLE2
	CSNK2B
	MTMR9
	CEP152
	TREX1
	COL4A1
	C4A
	SLC6A1-AS1
	RHOBTB2
	ATN1
	ADNP
	CDON
	MED11
	CHRNB1
	LOC106501713
	ITPA
	NAXE
	PACS1
	RFPL2
	FCGR2A
	AP3M2
	YWHAG
	C4B
	GARIN5A
	EIF2AK2
	EIF2B3
	PIGH
	NPC1
	BSCL2
	TRAK1
	OCA2
	RNF166
	GOT2
	CNTN1
	SLC30A3
	SOCS1
	MBL2
	ETL2
	ATRIP
	SLC26A5-AS1
	STAT4
	DNASE1
	NDUFV1
	EIF2B1
	ERCC2
	FBXL4
	FADD
	XK
	PLAA
	SLC25A1
	LOC126805704
	SLC17A5
	ZBTB18
	FAM50A
	IRF5
	LOC114803470
	IFI44L
	AUTS2
	NBAS
	ANO3
	BLK
	NSD2
	PTPN22
	UNC93B1
	MEG3
	TRAPPC2L
	CHD8
	RBFOX1
	CR2
	ATRIP-TREX1
	ELP1
	HNRNPH2
	MYRF
	NPC2
	TICAM1
	SNRPN
	DHFR
	IRAK1
	GLA
	OSGEP
	KCNH5
	GCM2
	FCGR2B
	NPHP3-ACAD11
	NDUFAF5
	ANKLE2
	FKRP
	ARHGEF15
	TNFSF4
	SOX3
	LOC126862363
	BANK1
	COL3A1
	SATB1
	NBN
	MT-RNR1
	STXBP2
	UBE2L3
	AHDC1
	GLI2
	POMT2
	DNASE1L3
	SERPINA1
	PCLO
	PEX19
	MT-TM
	AMER1
	HNRNPUL2-BSCL2
	PET100
	NAXD-AS1
	ETS1
	GTPBP3
	CCDC88C
	CDK13
	MICU3
	NIPBL
	SLC9A1
	TNFAIP3
	DIP2B
	GGT1
	AFF2
	LOC102724428
	LOC126862279
	MED13L
	TRNT1
	HBA-LCR
	RXYLT1
	JAZF1
	ADAR
	ATP6V0C
	PXK
	TNIP1
	HSPD1
	RINT1
	ALMS1
	VPS51
	F5
	LOC126862230
	SMC3
	CAPN2
	STX7
	HDAC8
	USP18
	GSS
	RPL36A-HNRNPH2
	PRDM16
	HLA-B
	LARS1
	SPTBN2
	MT-TN
	ANKH
	IL11RA
	PARG
	NLRC4
	KIAA0319L
	POLR3B
	GPANK1
	CLTC
	MIR381
	BCL11B
	MIF
	MIR320A
	TBR1
	UQCRFS1
	IGHG1
	CIZ1
	STK39
	UGT1A9
	SPATA22
	OAT
	PRKCD
	MIR484
	ARL6IP1
	STX11
	ERC1
	SON
	HYCC1
	PTX3
	ADA2
	RAD21
	ABCD4
	PDHX
	CPT1A
	PSTPIP1
	TLR5
	ARHGAP31
	CELSR3
	SLC9A7
	MIR184
	AMD1
	ECHS1
	RNH1
	EHHADH
	CPOX
	IGF2R
	KCNAB1
	IMPA1
	ARFGEF3
	LOC126861258
	HAGLR
	NAT8L
	GH-LCR
	IDS
	SULT1A3
	MIR608
	CD59
	ITK
	ACSM3
	MIR629
	ABCC9
	TNXB
	UBA1
	BRPF1
	LOC126861242
	CYP2B6
	IL1RL2
	MT-TD
	MIR346
	MIR208A
	MIR518B
	MIR612
	MIR638
	MIR575
	MIR601
	MIR611
	MIR642A
	MIR557
	MIR583
	MIR600
	MIR637
	MIR657
	MIR658
	MIR662
	MIR663A
	MIR198
	MIR325
	MIR596
	MIR622
	MIR602
	ENSG00000266919
	LOC126860303
	HIKESHI
	GRIN2C
	PCK1
	IL36RN
	LOC113839516
	SLC9A3
	SLC25A42
	GPR37L1
	ALX4
	MX1
	TNFRSF1B
	TRMT1
	IL12B
	SRRM2
	IL11
	LPIN2
	TPI1
	C1QA
	PARP2
	DYNLT1
	TRPV4
	SPTBN4
	ADM
	PWAR1
	YY1
	VTRNA1-1
	MIF4GD-DT
	HLA-DQA1
	IL2RA
	BRWD3
	PLAUR
	LYRM7
	WDFY3
	EDNRB
	PRTN3
	C1R
	TTN
	SLC19A2
	GALK1
	UQCC2
	FCGR1A
	PTPN6
	ERCC1
	G6PD
	ZDHHC9
	TREM1
	GSTM1
	BRCA2
	TCF12
	ACAT1
	DNAJC19
	AGRN
	ADAT3
	LOC126862673
	PANX1
	APLF
	IDUA
	NUDT5
	HPF1
	LCN2
	MICB
	CARD14
	PSTPIP2
	M6PR
	ALS2
	CELF4
	TRE-TTC3-1
	AGA
	CYP19A1
	CR1
	RBCK1
	KCNU1
	LOC126806462
	UBAP2L
	DNMT3B
	TNFRSF11B
	MYH7
	SHROOM3
	SLC19A1
	VPS37A
	TNNI3
	FGF14
	HAMP
	MRM2
	GAS5
	SKIC2
	NLRP1
	FGF10
	XIST
	SAPCD1
	LSM2
	TRPV3
	FOLH1
	SLC25A53
	ALDH6A1
	ACP5
	LY6D
	CHRNE
	RIPK1
	ELP2
	IL26
	UBTF
	NVL
	FCN3
	PDE4D
	FAM89A
	IL19
	CFI
	PGR-AS1
	SLC4A4
	DEL17Q12
	SGCZ
	SPECC1L
	DDX39B
	ISG15
	ICAM5
	TAF13
	ABCB7
	ROBO2
	UGCG
	ABHD14A-ACY1
	TAAR3P
	HSF1
	PRKAG2
	SGCB
	MYCL-AS1
	CYB5A
	SLC18A3
	PSMB8
	ANO5
	ATP2B1-AS1
	EIF2AK1
	F9
	MDC1
	RBP4
	XRCC1
	LINGO1
	ARHGAP11B
	UGT1A7
	MYBPC3
	RASGRP1
	SFTA3
	ZBTB24
	CHIT1
	PMS1
	AHSG
	IRF4
	DCDC2
	AQP2
	ETFB
	TF
	NAT2
	HRH2
	DRD3
	F8
	PROCR
	RNASEH2B-AS1
	LIPA
	MIR7-3HG
	GTF3C2-AS2
	LOC126861664
	NRXN2
	SPIN4
	KRT18
	OPA3
	MCM5
	CD14
	CCHCR1
	MICA
	TCF19
	MIR29B2CHG
	LINC02399
	ANO3-AS1
	STK19B
	ENSG00000258216
	BRWD1P2
	HSALNG0092957
	HSALNG0149400
	HSALNG0092966
	LOC105369890
	SI
	MGAM
	RAB11A
	HWE1
	FBN1
	STMN2
	HSPA1A
	DNAAF4
	NOD2
	GSN
	BID
	GBA2
	WASHC5
	HAPLN1
	VAMP1
	CCR1
	TP53BP2
	COLEC12
	FTO
	UGT1A4
	UGT1A
	FANCA
	GTF2H4
	DMXL1
	IFNGR1
	SECISBP2
	DCDC1
	CALR
	MEG8
	SRGAP3
	DPH3
	SOX17
	MIR5186
	MIR6134
	ATP13A4
	MYO9A
	PBX1
	MEIS2
	HLA-C
	PPT2
	CYP7B1
	GNRH1
	DENND4C
	MT2A
	MCM7
	OXCT1
	KIAA0319
	CTU1
	GUSB
	PLCG1
	HLA-DPA1
	SLC25A29
	NECAP2
	SNRPD1
	CTSG
	IL17F
	TNFSF15
	XPNPEP2
	ELP3
	ELP5
	URM1
	ELP6
	MYH6
	RBFOX2
	STH
	MREG
	SLC5A7
	CXCR2
	IFT81
	SULT1A4
	NRM
	DGAT2L6
	IL1RAP
	PLEK
	CDH9
	SLC22A14
	CMIP
	IMMP1L
	DNAJC24
	MSH5
	IL12RB1
	COL13A1
	LEMD2
	SRSF1
	SPECC1L-ADORA2A
	SH2D1A
	ATP2C2
	CEBPD
	DTNB
	MDGA2
	YPEL1
	CCDC148
	FHL1
	HNMT
	TNNT2
	C1S
	OTOF
	FANCG
	APCS
	LTF
	TACO1
	MOCOS
	QTRT1
	SLC25A31
	OR11A1
	CAMSAP2
	CCDC136
	NOP9
	GPRIN2
	ZNF221
	LUZP4
	OR52B2
	OR6P1
	C2orf27A
	DLEU1-AS1
	MIR3912
	LBP
	SNORD117
	STXBP3
	SYTL4
	NFKBIZ
	SLC25A47
	PLAAT5
	ZFAND4
	PLK2
	C4BPB
	CENPB
	CYP17A1
	CTDP1
	FREM1
	ABL1
	LOC126862078
	TUBA1B
	MASP2
	SAA1
	CSF3R
	SULT1A1
	ERC2
	RASSF5
	PON1
	CLEC7A
	PSMC4
	RAD51
	FLAD1
	MIR422A
	TTN-AS1
	MIR619
	MIR4254
	MIR3135B
	CD79A
	CASP10
	KLK3
	ZFPM2
	IGHE
	SCARNA5
	CFHR5
	GTDC1
	HLA-DRB5
	SNX22
	HCP5
	ROCR
	PSORS1C3
	CD55
	THPO
	ATXN7L3-AS1
	FCN2
	SAT1
	MAPKAPK2
	PCNA
	MSN
	ANXA2
	KYNU
	DNMT3L
	IL6R
	IRF6
	CRELD1
	SHPK
	GAST
	NR1I3
	SYT4
	STX4
	BBS4
	ACTC1
	AIM2
	FREM2
	LTK
	C4B_2
	BAX
	DECR1
	GCNT2
	C2
	NCAPH2
	POR
	KCNA4
	IFNA2
	STX6
	PARP8
	MAP3K9
	IL24
	DAPK2
	IL20
	USP3
	ATF6B
	BAG6
	PBX2
	CNIH3
	STK19
	EGFL8
	NFKBIL1
	PCNX1
	DXO
	LY6G6C
	PRRC2A
	LY6G5B
	PSORS1C2
	MCCD1
	PSORS1C1
	C6orf47
	LY6G5C
	HCG27
	CYP21A1P
	HCG26
	USP3-AS1
	MAP3K9-DT
	LINC01788
	ENSG00000263020
	MICB-DT
	PPIAP9
	RPL3P2
	ENSG00000272540
	RPL15P4
	CICP5
	ENSG00000199332
	ENSG00000259560
	RNU6-850P
	ENSG00000201207
	RNU6-1248P
	RNU6-185P
	CASP3P1
	ENSG00000288587
	TMEM183AP4
	ENSG00000233902
	HSALNG0010905-001
	HSALNG0049245-002
	HSALNG0142427
	MN298114-173
	NONHSAG046618.2
	RF00017-5465
	lnc-HERC1-2
	lnc-IL10-5
	BA000025-002
	HSALNG0049306
	HSALNG0049307
	lnc-ATP6V1G2-DDX39B-3
	lnc-MAP3K9-4
	HSALNG0102243
	VCL
	CAPN3
	APOL1
	MSTN
	KCNK12
	KCNS3
	ATP8A1
	TNFRSF13B
	TPMT
	IL2RB
	DLX6
	BFSP2
	RAF1
	CXCL13
	RAB6A
	IRF7
	ENO1
	VSNL1
	ERAS
	VPS33B
	TNFSF13B
	LYN
	IKZF1
	VPS54
	PTHLH
	SLPI
	ALAS2
	ITGB2
	NLRP12
	SDC1
	ACO1
	PCAT1
	ANXA1
	C1QB
	HSCB
	EIF2S2
	CFAP44
	RAG1
	TAS2R39
	ANK1
	GOLGA4
	COX14
	GP1BA
	TYK2
	IL16
	EMB
	MRPS30
	STAU1
	RPS3
	GLG1
	SUMO1
	SLC6A6
	GPRIN1
	UBR4
	PF4
	UBA2
	CNTN4
	IRF1
	SIGLEC1
	CXCR5
	ACBD5
	RAB4A
	VAMP4
	VPS52
	MTCL3
	IRF8
	PUS1
	ACADL
	GZMA
	LRP1B
	ARHGAP15
	IL21
	COL4A5
	CYP2E1
	BTNL2
	ETL6
	TNFRSF10A
	DYSF
	UPF1
	VPS16
	FMO3
	TET2
	SLC26A1
	NXPH2
	SERINC2
	SLC16A12
	VIPR1
	SCCPDH
	VN1R2
	VN1R4
	KLRK1
	EPHB2
	F11R
	CD5
	RNPC3
	FAM167A
	CIDEC
	SLC25A18
	MTCH1
	NRP1
	RAP1A
	ZNF23
[truncated: 521 more rows]
